# Supplementary material for: Double Sampling for Informatively Missing Data in Electronic Health Record‐Based Comparative Effectiveness Research
Source: Stat Med. 2024 Dec 5;43(30):6086–98. doi: 10.1002/sim.10298 (PMC11639654; doi:10.1002/sim.10298)
Supplement: Supplementary file 2 — Data S2. Supporting Information. [file SIM-43-6086-s002.zip]

Archive with 105 entries (63 files):
- Data Files/
- Data Files/.Rhistory
- Data Files/SimAdapt2.R
- __MACOSX/Data Files/._SimAdapt2.R
- Data Files/RES_long_000.Rdata
- Data Files/Sim2.R
- __MACOSX/Data Files/._Sim2.R
- Data Files/.DS_Store
- __MACOSX/Data Files/._.DS_Store
- Data Files/SimAdapt.R
- __MACOSX/Data Files/._SimAdapt.R
- Data Files/.gitignore
- Data Files/RES_long_032.Rdata
- Data Files/case_study.R
- __MACOSX/Data Files/._case_study.R
- Data Files/RES_long_016.Rdata
- Data Files/.git/
- Data Files/.git/config
- Data Files/.git/objects/
- Data Files/.git/HEAD
- Data Files/.git/info/
- Data Files/.git/logs/
- Data Files/.git/description
- Data Files/.git/hooks/
- Data Files/.git/refs/
- Data Files/.git/index
- Data Files/.git/COMMIT_EDITMSG
- Data Files/.git/objects/da/
- Data Files/.git/objects/b4/
- Data Files/.git/objects/e2/
- Data Files/.git/objects/c7/
- Data Files/.git/objects/c1/
- Data Files/.git/objects/4e/
- Data Files/.git/objects/pack/
- Data Files/.git/objects/11/
- Data Files/.git/objects/45/
- Data Files/.git/objects/73/
- Data Files/.git/objects/2a/
- Data Files/.git/objects/6b/
- Data Files/.git/objects/info/
- Data Files/.git/objects/65/
- Data Files/.git/objects/96/
- Data Files/.git/objects/53/
- Data Files/.git/objects/06/
- Data Files/.git/objects/97/
- Data Files/.git/objects/bf/
- Data Files/.git/objects/de/
- Data Files/.git/objects/a1/
- Data Files/.git/objects/e8/
- Data Files/.git/objects/f1/
- Data Files/.git/objects/ce/
- Data Files/.git/objects/77/
- Data Files/.git/objects/24/
- Data Files/.git/objects/47/
- Data Files/.git/info/exclude
- Data Files/.git/logs/HEAD
- Data Files/.git/logs/refs/
- Data Files/.git/hooks/commit-msg.sample
- Data Files/.git/hooks/pre-rebase.sample
- Data Files/.git/hooks/pre-commit.sample
- Data Files/.git/hooks/applypatch-msg.sample
- Data Files/.git/hooks/fsmonitor-watchman.sample
- Data Files/.git/hooks/pre-receive.sample
- Data Files/.git/hooks/prepare-commit-msg.sample
- Data Files/.git/hooks/post-update.sample
- Data Files/.git/hooks/pre-merge-commit.sample
- Data Files/.git/hooks/pre-applypatch.sample
- Data Files/.git/hooks/pre-push.sample
- Data Files/.git/hooks/update.sample
- Data Files/.git/refs/heads/
- Data Files/.git/refs/tags/
- Data Files/.git/refs/remotes/
- Data Files/.git/objects/da/ab0873f348a7ddbfa924c1d694b936c33eb80a
- Data Files/.git/objects/b4/b4c959d3b881e735b457844e5f04d71952e7e4
- Data Files/.git/objects/e2/cc4f06833055128b2205b7db6f43d93b718355
- Data Files/.git/objects/c7/1dc2cefe91d73ee99f3c5ac0509803d9916e8e
- Data Files/.git/objects/c1/81277a8c2b60fa1c0f130476cae5e2e0ccb504
- Data Files/.git/objects/4e/e23c4fd7d52f148edcf9644196d815e6361f14
- Data Files/.git/objects/11/0799a085e10328c5a192a3e87070610047c5c1
- Data Files/.git/objects/45/94eccf666d4aa9667429b5cdf9c613f0e297f2
- Data Files/.git/objects/73/195d1d05026da9fbf0ed1933c54ab816612471
- Data Files/.git/objects/2a/04a71fe85e5b418333f75f5274256350c38a89
- Data Files/.git/objects/6b/8ebb6e6b8e1d11d2e4ed7d5e54673e9748ce4d
- Data Files/.git/objects/65/2b51efa0352c960374b1a86b34b3f31bf5c676
- Data Files/.git/objects/96/0ed6e68109594d56c3064b0c2e9b4fd5f80644
- Data Files/.git/objects/53/6b9f959b4c2232c53e1973abd84bee6eb1b033
- Data Files/.git/objects/06/86e8596b445ca4168cd7ca2871682baf72b99c
- Data Files/.git/objects/97/5bb1a8bed9b3b1633b03b46b16806bc63e06b3
- Data Files/.git/objects/bf/e895efb0efce1b209ffb3b2fd1d5a44da52792
- Data Files/.git/objects/de/5d09977db9c360c2a1b3b94c5259e841bd6a4b
- Data Files/.git/objects/a1/fe408fab6d03ca8051ebe51a59071db7cdd0fe
- Data Files/.git/objects/e8/2485d0a07a2aba1a0bfc746ea4c341958e41e5
- Data Files/.git/objects/f1/ea6829a48acf3a26457265ee10e1863e553db9
- Data Files/.git/objects/ce/138f6ddc4162e958d457c080495968262caa71
- Data Files/.git/objects/77/1baa68ecb6b7d8934c4c70a1247fc4a1afa06a
- Data Files/.git/objects/24/0a319fa939b75fb59db1ac39b3393e2656bcb1
- Data Files/.git/objects/47/2eb83be4a0e5f746ae9d6b582782e516bd1dca
- Data Files/.git/logs/refs/heads/
- Data Files/.git/logs/refs/remotes/
- Data Files/.git/refs/heads/master
- Data Files/.git/refs/remotes/origin/
- Data Files/.git/logs/refs/heads/master
- Data Files/.git/logs/refs/remotes/origin/
- Data Files/.git/refs/remotes/origin/master
- Data Files/.git/logs/refs/remotes/origin/master
