# Supplementary material for: Double Sampling for Informatively Missing Data in Electronic Health Record‐Based Comparative Effectiveness Research
Source: Stat Med. 2024 Dec 5;43(30):6086–98. doi: 10.1002/sim.10298 (PMC11639654; doi:10.1002/sim.10298)
Supplement: Supplementary file 2 — Data S2. Supporting Information. [file SIM-43-6086-s002.zip › Data Files/SimAdapt.R]

library(tidyverse)

dat <- read.csv("durable_missing_cbl_only.csv",
                stringsAsFactors = T)
dat$A <- as.numeric(dat$final_decision_merge) - 1
dat$L <- 1*(dat$GENDER == "M")

## try and understand outcome distribution so simulation makes sense
summary(dat$ptwc)
mean(dat$ptwc[dat$A == 0]) # -0.236
mean(dat$ptwc[dat$A == 1]) # -0.171
hist(dat$ptwc)

n <- nrow(dat)
### setting up simulation parameters
## A | L
p1 <- mean(dat$A[dat$L == 1]) + 0.06
p0 <- mean(dat$A[dat$L == 0]) - 0.06

## R | L, A
delta0 <- qlogis(0.2) # marginal probability of missing outcome approx 20%
deltaL <- 0.09
deltaA <- -0.05
deltaLA <- -0.35

## Y | L, A, R
outcome.true <- lm(ptwc ~ L + A, data = dat)
summary(outcome.true)
beta0 <- coef(outcome.true)[1]
betaA <- coef(outcome.true)[3]
betaL <- coef(outcome.true)[2]
## betaRA <- 0.016 ### PLAY WITH THIS TO MODIFY MNAR VIOLATION
sig.star <- sigma(outcome.true)

## S | L, A, R = 0, try to make it so that get a good number of each group
zeta0 <- qlogis(0.10) # marginal probability of double sampling given R == 0 approx 15%
zetaL <- 0.4
zetaA <- 0.3
zetaLA <- 0.25

### DETERMINE TRUTH
N <- 20000
## dist of L sampled from the empirical distribution
dat.true <- cbind.data.frame(L = sample(dat$L, N, replace = T))

## dist of A | L
dat.true$A <- rbinom(N, 1, ifelse(dat.true$L == 1, p1, p0))

## dist of R | L, A
dat.true$R <- rbinom(N, 1, plogis(delta0 + deltaA * dat.true$A +
                                    deltaL * dat.true$L +
                                    deltaLA * dat.true$L * dat.true$A))

beta.RAs <- seq(0, 3, by = 0.1) / sqrt(n) ## bias parameters
## the truth for each setting
chi.0 <- rep(mean(beta0 + betaL* dat.true$L), length(beta.RAs))
chi.1 <- sapply(beta.RAs, function(x) {
  mean((beta0 + betaA + betaL * dat.true$L + x) * 
                plogis(delta0 + deltaA  + deltaL * dat.true$L + deltaLA * dat.true$L)) +
  mean((beta0 + betaA + betaL * dat.true$L) * 
         (1 - plogis(delta0 + deltaA  + deltaL * dat.true$L + deltaLA * dat.true$L)))
  }, simplify = 0)

# simulation time!
set.seed(145)
R <- 5000 ## number of simulations
res <- array(NA, dim = c(R, 5, length(beta.RAs)))
for (j in 1:length(beta.RAs)) {
  print(paste0("Beta parameter: ", j))
  betaRA <- beta.RAs[j]
  for (r in 1:R) {
    ## dist of L sampled from the empirical distribution
    dat.sim <- cbind.data.frame(L = sample(dat$L, n, replace = T))
    
    ## dist of A | L
    dat.sim$A <- rbinom(n, 1, ifelse(dat.sim$L == 1, p1, p0))
    
    ## dist of R | L, A
    dat.sim$R <- rbinom(n, 1, plogis(delta0 + deltaA * dat.sim$A +
                                       deltaL * dat.sim$L +
                                       deltaLA * dat.sim$L * dat.sim$A))
    
    ## dist of Y | L, A, R
    dat.sim$Y <- 
      rnorm(n, 
            beta0 + betaA * dat.sim$A + betaL* dat.sim$L +
              betaRA * dat.sim$R * dat.sim$A, sig.star)
    
    ## dist of S | L, A, R = 0
    eta.1 <- plogis(zeta0 + zetaA * dat.sim$A +
                      zetaL * dat.sim$L +
                      zetaLA * dat.sim$L * dat.sim$A)
    dat.sim$S <- rbinom(n, 1, ifelse(dat.sim$R == 1, 0, eta.1))
    
    ## fitting models
    pi.hat <- glm(A ~ L, data = dat.sim)
    gamma.hat <- glm(R ~ A * L, data = dat.sim)
    muR.hat <- lm(Y ~ A + L, data = dat.sim[dat.sim$R == 1,])
    muS.hat <- lm(Y ~ A + L, data = dat.sim[dat.sim$S == 1,])
    
    ## for MAR.eff
    muRS.hat <- lm(Y ~ A + L, data = dat.sim[dat.sim$R == 1 | dat.sim$S == 1,])
    
    dat.a1 <- cbind.data.frame(L = dat.sim$L, A = 1)
    dat.a0 <- cbind.data.frame(L = dat.sim$L, A = 0)
    ## estimators
    mu.1.a1 <- predict(muR.hat, newdata = dat.a1)
    mu.0.a1 <- predict(muS.hat, newdata = dat.a1)
    mu.1.a0 <- predict(muR.hat, newdata = dat.a0)
    mu.0.a0 <- predict(muS.hat, newdata = dat.a0)
    pi.1 <- predict(pi.hat, newdata = dat.sim)
    gamma.a1 <- predict(gamma.hat, newdata = dat.a1)
    gamma.a0 <- predict(gamma.hat, newdata = dat.a0)
    mu.a1 <- mu.1.a1 * gamma.a1 + mu.0.a1 * (1 - gamma.a1)
    mu.a0 <- mu.1.a0 * gamma.a0 + mu.0.a0 * (1 - gamma.a0)
    
    # for MAR.eff
    mu.e.a1 <- predict(muRS.hat, newdata = dat.a1)
    mu.e.a0 <- predict(muRS.hat, newdata = dat.a0)
    
    IF.0 <- mu.a0 + 
      ifelse(dat.sim$A == 0, 
             ((dat.sim$R + dat.sim$S / eta.1) * dat.sim$Y - mu.a0 +
                (1 - dat.sim$R) * (1 - dat.sim$S / eta.1) * mu.0.a0) / (1 - pi.1),
             0)
    IF.1 <- mu.a1 + 
      ifelse(dat.sim$A == 1, 
             ((dat.sim$R + dat.sim$S / eta.1) * dat.sim$Y - mu.a1 +
                (1 - dat.sim$R) * (1 - dat.sim$S / eta.1) * mu.0.a1) / pi.1,
             0)
    IF.MAR.eff.0 <- mu.e.a0 + (dat.sim$R + dat.sim$S) * (1 - dat.sim$A) *
      (dat.sim$Y - mu.e.a0) / ((1 - pi.1) * (gamma.a0 + (1 - gamma.a0) * eta.1))
    IF.MAR.eff.1 <- mu.e.a1 + (dat.sim$R + dat.sim$S) * dat.sim$A *
      (dat.sim$Y - mu.e.a1) / (pi.1 * (gamma.a1 + (1 - gamma.a1) * eta.1))
    
    ## for computing confidence intervals and Dominik Rothenhausler's criterion
    sigma.0.2 <- mean((IF.1 - IF.0 - mean(IF.1 - IF.0))^2)
    sigma.1.2 <- mean((IF.MAR.eff.1 - IF.MAR.eff.0 - 
                            mean(IF.MAR.eff.1 - IF.MAR.eff.0))^2)
    tau.1.2 <- mean((IF.1 - IF.0 - IF.MAR.eff.1 + IF.MAR.eff.0 - 
                          mean(IF.1 - IF.0 - IF.MAR.eff.1 + IF.MAR.eff.0))^2)
    ## compute Dominik Rothenhausler criterion
    R.hat <- c(sigma.0.2 / n, (sigma.1.2 - tau.1.2)/n + 
                 (mean((IF.MAR.eff.1 - IF.MAR.eff.0) - (IF.1 - IF.0)))^2)
    R.mod <- c(sigma.0.2 / n, sigma.1.2/n + 
                 max(mean(((IF.MAR.eff.1 - IF.MAR.eff.0) - (IF.1 - IF.0)))^2 - 
                       tau.1.2/n, 0))
    
    ## compute Wald test statistic and ensuing naive estimator
    Wald.test <- 
      sqrt(n) * 
      (mean(IF.1) - mean(IF.0) - (mean(IF.MAR.eff.1) - mean(IF.MAR.eff.0))) /
      sqrt(sigma.0.2 + sigma.1.2 - 2 * sigma.cov01)
    
    res[r,,j] <- c(mean(IF.1) - mean(IF.0),
                   mean(IF.MAR.eff.1) - mean(IF.MAR.eff.0),
                   ifelse(R.hat[1] < R.hat[2], mean(IF.1) - mean(IF.0),
                          mean(IF.MAR.eff.1) - mean(IF.MAR.eff.0)),
                   ifelse(R.mod[1] < R.mod[2], mean(IF.1) - mean(IF.0),
                          mean(IF.MAR.eff.1) - mean(IF.MAR.eff.0)),
                   ifelse(abs(Wald.test) > qnorm(0.975), mean(IF.1) - mean(IF.0),
                          mean(IF.MAR.eff.1) - mean(IF.MAR.eff.0)))
  }
}

# save(res, file = "beta_grid_results.RData")
# load("beta_grid_results.RData")

res.centered <- res
for (j in 1:length(beta.RAs)) {
  res.centered[,,j] <- res.centered[,,j] - (chi.1[j] - chi.0[j])
}
MSEs <- apply(res.centered^2, 3, colMeans)
BIASs <- apply(res.centered, 3, colMeans)

res.centered2 <- res
for (j in 1:length(beta.RAs)) {
  for (k in 1:5) {
    res.centered2[,k,j] <- res[,k,j] - mean(res[,k,j])
  }
}
VARs <- apply(res.centered2^2, 3, colMeans)

par(mfcol = c(3,1), mar = c(4,4,1,1), oma=c(1,6,1,1))
line = 6
cex = 1.2
las = 2
## MSE plot
plot(beta.RAs * sqrt(n), MSEs[1,] / MSEs[1,], 
     xlab = expression(sqrt(n) * beta[RA]), ylab = "Relative MSE", 
     type = "l", col = "red", pch = 20, 
     xlim = c(), ylim = c(0, max(MSEs) / min(MSEs[1,])))
lines(beta.RAs * sqrt(n), MSEs[2,]/MSEs[1,], col = "blue", pch = 20)
lines(beta.RAs * sqrt(n), MSEs[5,]/MSEs[1,], col = "green", pch = 20)
lines(beta.RAs * sqrt(n), MSEs[4,]/MSEs[1,], col = "purple", pch = 20)
legend("topleft", legend = c("Strategy #2", "Strategy #3", 
                             "Strategy #4", "Strategy #5"),
       col = c("red","blue","green", "purple"), lty=1, bty="n", y.intersp=0.5)
mtext("a)", side=2, line=line, cex=cex, las=las)

## variance plot
plot(beta.RAs * sqrt(n), VARs[1,]/VARs[1,], 
     xlab = expression(sqrt(n) * beta[RA]), ylab = "Relative Variance", 
     type = "l", col = "red", pch = 20, 
     xlim = c(), ylim = c(0, max(VARs)/min(VARs[1,])))
lines(beta.RAs * sqrt(n), VARs[2,]/VARs[1,], col = "blue", pch = 20)
lines(beta.RAs * sqrt(n), VARs[5,]/VARs[1,], col = "green", pch = 20)
lines(beta.RAs * sqrt(n), VARs[4,]/VARs[1,], col = "purple", pch = 20)
legend("topleft", legend = c("Strategy #2", "Strategy #3", 
                             "Strategy #4", "Strategy #5"),
       col = c("red","blue","green", "purple"), lty=1, bty="n", y.intersp=0.5)
mtext("b)", side=2, line=line, cex=cex, las=las)

## bias plot
plot(beta.RAs * sqrt(n), BIASs[1,], 
     xlab = expression(sqrt(n) * beta[RA]), ylab = "Bias", 
     type = "l", col = "red", pch = 20, 
     xlim = c(), ylim = c(0, max(BIASs)))
lines(beta.RAs * sqrt(n), BIASs[2,], col = "blue", pch = 20)
lines(beta.RAs * sqrt(n), BIASs[5,], col = "green", pch = 20)
lines(beta.RAs * sqrt(n), BIASs[4,], col = "purple", pch = 20)
legend("topleft", legend = c("Strategy #2", "Strategy #3", 
                             "Strategy #4", "Strategy #5"),
       col = c("red","blue","green", "purple"), lty=1, bty="n", y.intersp=0.5)
mtext("c)", side=2, line=line, cex=cex, las=las)
